# Supplementary material for: Autoimmunity-Associated SNP rs3024505 Disrupts STAT3 Binding in B Cells, Leading to IL10 Dysregulation
Source: Int J Mol Sci. 2024 Sep 23;25(18):10196. doi: 10.3390/ijms251810196 (PMC11432243; doi:10.3390/ijms251810196)
Supplement: Supplementary file 1 [file ijms-25-10196-s001.zip]

Archive with 1 entries (1 files):
- ijms-3161155-supplementary.pdf
